# Supplementary material for: A Proteomics Analysis to Evaluate Cytotoxicity in NRK-52E Cells Caused by Unmodified Nano-Fe3O4
Source: ScientificWorldJournal. 2014 Aug 17;2014:754721. doi: 10.1155/2014/754721 (PMC4150542; doi:10.1155/2014/754721)
Supplement: Supplementary file 1 — The supplementary information is the raw data generated all proteins in quantitative proteomics which are listed according to the D/H ratio priority. [file 754721.f1.xls]

## Sheet: Nano_Rat
Hit	Member	Accession	Score	Mass	H/L	SD(geo)	#	Description
389		ITSN1_RAT	16	139764	3012	38.7	2	Intersectin-1 OS=Rattus norvegicus GN=Itsn1 PE=1 SV=1
407		APAF_RAT	13	146100	780.9	2.381	2	Apoptotic protease-activating factor 1 OS=Rattus norvegicus GN=Apaf1 PE=2 SV=1
323		PDC10_RAT	30	25013	233.2	1199	2	Programmed cell death protein 10 OS=Rattus norvegicus GN=Pdcd10 PE=2 SV=1
383		TSG10_RAT	17	85568	16.26	5.533	2	Testis-specific gene 10 protein OS=Rattus norvegicus GN=Tsga10 PE=1 SV=2
91		EMP1_RAT	215	18373	13.67	1.577	2	Epithelial membrane protein 1 OS=Rattus norvegicus GN=Emp1 PE=2 SV=1
154		AT5G1_RAT	106	14623	9.663	1.338	6	ATP synthase lipid-binding protein, mitochondrial OS=Rattus norvegicus GN=Atp5g1 PE=1 SV=1
316		TMM43_RAT	32	45501	8.6	4.765	2	Transmembrane protein 43 OS=Rattus norvegicus GN=Tmem43 PE=2 SV=1
94		THIC_RAT	204	42211	7.583	1.99	4	Acetyl-CoA acetyltransferase, cytosolic OS=Rattus norvegicus GN=Acat2 PE=1 SV=1
340		KCC2B_RAT	25	62259	6.623	1.31	2	Calcium/calmodulin-dependent protein kinase type II subunit beta OS=Rattus norvegicus GN=Camk2b PE=1 SV=1
175		RPN2_RAT	93	70111	6.383	5.785	3	Dolichyl-diphosphooligosaccharide--protein glycosyltransferase subunit 2 OS=Rattus norvegicus GN=Rpn2 PE=2 SV=2
138		ERD22_RAT	124	24962	6.304	1.982	6	ER lumen protein retaining receptor 2 OS=Rattus norvegicus GN=Kdelr2 PE=2 SV=1
219		MPCP_RAT	69	40613	5.64	2.99	6	Phosphate carrier protein, mitochondrial OS=Rattus norvegicus GN=Slc25a3 PE=1 SV=1
288		ECHB_RAT	41	52757	5.358	3.285	3	Trifunctional enzyme subunit beta, mitochondrial OS=Rattus norvegicus GN=Hadhb PE=1 SV=1
197		SSRG_RAT	79	21596	5.021	2	6	Translocon-associated protein subunit gamma OS=Rattus norvegicus GN=Ssr3 PE=1 SV=2
39		IF5A1_RAT	509	17466	4.472	1.849	12	Eukaryotic translation initiation factor 5A-1 OS=Rattus norvegicus GN=Eif5a PE=1 SV=3
46	2	ARF4_RAT	387	20850	4.459	2.919	8	ADP-ribosylation factor 4 OS=Rattus norvegicus GN=Arf4 PE=2 SV=2
88		CLH_RAT	221	196297	4.393	2.921	9	Clathrin heavy chain 1 OS=Rattus norvegicus GN=Cltc PE=1 SV=3
181		PLP2_RAT	89	16991	4.393	1.098	2	Proteolipid protein 2 OS=Rattus norvegicus GN=Plp2 PE=2 SV=1
270		PARK7_RAT	50	20670	4.387	1.002	2	Protein DJ-1 OS=Rattus norvegicus GN=Park7 PE=1 SV=1
267		VATL_RAT	51	15926	4.279	1.812	2	V-type proton ATPase 16 kDa proteolipid subunit OS=Rattus norvegicus GN=Atp6v0c PE=2 SV=1
148		C1QBP_RAT	110	31865	4.229	1.014	2	Complement component 1 Q subcomponent-binding protein, mitochondrial OS=Rattus norvegicus GN=C1qbp PE=1 SV=2
77		RL8_RAT	246	28964	4.03	2.531	7	60S ribosomal protein L8 OS=Rattus norvegicus GN=Rpl8 PE=2 SV=2
269		GLSK_RAT	50	76178	3.929	1.022	2	Glutaminase kidney isoform, mitochondrial OS=Rattus norvegicus GN=Gls PE=1 SV=2
137		PRDX6_RAT	125	25437	3.878	2.163	5	Peroxiredoxin-6 OS=Rattus norvegicus GN=Prdx6 PE=1 SV=3
294		AN32A_RAT	39	29295	3.87	4.747	3	Acidic leucine-rich nuclear phosphoprotein 32 family member A OS=Rattus norvegicus GN=Anp32a PE=2 SV=1
331		AL3A2_RAT	27	55497	3.729	1.361	2	Fatty aldehyde dehydrogenase OS=Rattus norvegicus GN=Aldh3a2 PE=1 SV=1
183		FPPS_RAT	88	41947	3.696	4.001	6	Farnesyl pyrophosphate synthase OS=Rattus norvegicus GN=Fdps PE=2 SV=2
146		HNRPD_RAT	116	39365	3.545	1.71	3	Heterogeneous nuclear ribonucleoprotein D0 OS=Rattus norvegicus GN=Hnrnpd PE=1 SV=1
182		ACBP_RAT	89	10442	3.526	1.079	2	Acyl-CoA-binding protein OS=Rattus norvegicus GN=Dbi PE=1 SV=3
139		RL3_RAT	124	48187	3.512	2.042	6	60S ribosomal protein L3 OS=Rattus norvegicus GN=Rpl3 PE=1 SV=3
251		PSME1_RAT	57	29692	3.452	1.026	2	Proteasome activator complex subunit 1 OS=Rattus norvegicus GN=Psme1 PE=2 SV=1
242		MYO1B_RAT	59	136323	3.443	1.086	2	Myosin-Ib OS=Rattus norvegicus GN=Myo1b PE=2 SV=1
205		TMED2_RAT	73	23113	3.339	1.876	2	Transmembrane emp24 domain-containing protein 2 OS=Rattus norvegicus GN=Tmed2 PE=1 SV=1
104		SERA_RAT	187	58089	3.262	1.06	2	D-3-phosphoglycerate dehydrogenase OS=Rattus norvegicus GN=Phgdh PE=1 SV=3
405		RAB7L_RAT	14	23747	3.243	1.819	2	Ras-related protein Rab-7L1 OS=Rattus norvegicus GN=Rab7l1 PE=2 SV=1
352		GSHR_RAT	24	47818	3.102	10.77	2	Glutathione reductase (Fragment) OS=Rattus norvegicus GN=Gsr PE=2 SV=2
48		S10AB_RAT	395	11485	3.014	1.214	4	Protein S100-A11 OS=Rattus norvegicus GN=S100a11 PE=2 SV=1
33		EF2_RAT	571	98244	2.91	2.257	19	Elongation factor 2 OS=Rattus norvegicus GN=Eef2 PE=1 SV=4
382		PSB7_RAT	18	30859	2.902	1.033	2	Proteasome subunit beta type-7 OS=Rattus norvegicus GN=Psmb7 PE=1 SV=1
65		S10A6_RAT	287	10366	2.866	2.383	8	Protein S100-A6 OS=Rattus norvegicus GN=S100a6 PE=1 SV=3
278		HSBP1_RAT	46	8739	2.848	1.288	2	Heat shock factor-binding protein 1 OS=Rattus norvegicus GN=Hsbp1 PE=3 SV=1
111		PGAM1_RAT	179	29505	2.82	1.485	5	Phosphoglycerate mutase 1 OS=Rattus norvegicus GN=Pgam1 PE=1 SV=4
158		GSTM1_RAT	104	26677	2.8	2.035	2	Glutathione S-transferase Mu 1 OS=Rattus norvegicus GN=Gstm1 PE=1 SV=2
253		WDR61_RAT	56	34474	2.765	1.014	2	WD repeat-containing protein 61 OS=Rattus norvegicus GN=Wdr61 PE=1 SV=1
292		AATM_RAT	40	48645	2.761	1.127	2	Aspartate aminotransferase, mitochondrial OS=Rattus norvegicus GN=Got2 PE=1 SV=2
9		EF1A1_RAT	1915	51742	2.673	2.024	42	Elongation factor 1-alpha 1 OS=Rattus norvegicus GN=Eef1a1 PE=1 SV=1
11	1	HS90B_RAT	1824	85975	2.651	2.127	32	Heat shock protein HSP 90-beta OS=Rattus norvegicus GN=Hsp90ab1 PE=1 SV=4
3		G3P_RAT	3151	36924	2.614	1.524	27	Glyceraldehyde-3-phosphate dehydrogenase OS=Rattus norvegicus GN=Gapdh PE=1 SV=3
165		EF1D_RAT	98	32066	2.597	1.782	2	Elongation factor 1-delta OS=Rattus norvegicus GN=Eef1d PE=1 SV=2
159		IDI1_RAT	101	27363	2.543	1.334	2	Isopentenyl-diphosphate Delta-isomerase 1 OS=Rattus norvegicus GN=Idi1 PE=2 SV=2
184		ALDR_RAT	86	36931	2.524	1.902	3	Aldose reductase OS=Rattus norvegicus GN=Akr1b1 PE=1 SV=3
41		ACLY_RAT	487	123843	2.509	2.073	17	ATP-citrate synthase OS=Rattus norvegicus GN=Acly PE=1 SV=1
80		PSMD2_RAT	244	102557	2.498	1.456	8	26S proteasome non-ATPase regulatory subunit 2 OS=Rattus norvegicus GN=Psmd2 PE=2 SV=1
239		SYAC_RAT	60	109605	2.481	1.724	4	Alanyl-tRNA synthetase, cytoplasmic OS=Rattus norvegicus GN=Aars PE=1 SV=3
8		SERPH_RAT	1988	47724	2.461	1.563	30	Serpin H1 OS=Rattus norvegicus GN=Serpinh1 PE=1 SV=1
169		CNDP2_RAT	96	54302	2.436	1.524	4	Cytosolic non-specific dipeptidase OS=Rattus norvegicus GN=Cndp2 PE=1 SV=1
46	1	ARF1_RAT	440	21093	2.425	2.078	10	ADP-ribosylation factor 1 OS=Rattus norvegicus GN=Arf1 PE=1 SV=2
93		ARLY_RAT	211	52390	2.424	1.624	6	Argininosuccinate lyase OS=Rattus norvegicus GN=Asl PE=2 SV=1
144		MYADM_RAT	119	35930	2.409	2.336	4	Myeloid-associated differentiation marker OS=Rattus norvegicus GN=Myadm PE=2 SV=1
19	1	LDHA_RAT	863	37610	2.407	2.258	20	L-lactate dehydrogenase A chain OS=Rattus norvegicus GN=Ldha PE=1 SV=1
11	2	HS90A_RAT	1237	87725	2.405	1.832	31	Heat shock protein HSP 90-alpha OS=Rattus norvegicus GN=Hsp90aa1 PE=1 SV=3
107		RL17_RAT	183	22445	2.376	1.09	3	60S ribosomal protein L17 OS=Rattus norvegicus GN=Rpl17 PE=2 SV=3
236		6PGL_RAT	63	27670	2.359	1.171	2	6-phosphogluconolactonase OS=Rattus norvegicus GN=Pgls PE=1 SV=1
156		GSTM2_RAT	105	26498	2.358	1.424	3	Glutathione S-transferase Mu 2 OS=Rattus norvegicus GN=Gstm2 PE=1 SV=2
38		RAB1A_RAT	516	23436	2.322	1.473	13	Ras-related protein Rab-1A OS=Rattus norvegicus GN=Rab1A PE=1 SV=3
87	2	IF4A3_RAT	61	47834	2.303	1.614	2	Eukaryotic initiation factor 4A-III OS=Rattus norvegicus GN=Eif4a3 PE=1 SV=1
16	2	TBB2C_RAT	722	50706	2.298	1.902	21	Tubulin beta-2C chain OS=Rattus norvegicus GN=Tubb2c PE=1 SV=1
21		DEST_RAT	857	19395	2.287	1.6	6	Destrin OS=Rattus norvegicus GN=Dstn PE=1 SV=3
99		OST48_RAT	196	49702	2.267	2.088	7	Dolichyl-diphosphooligosaccharide--protein glycosyltransferase 48 kDa subunit OS=Rattus norvegicus GN=Ddost PE=2 SV=1
24		ATPB_RAT	788	57056	2.261	1.835	24	ATP synthase subunit beta, mitochondrial OS=Rattus norvegicus GN=Atp5b PE=1 SV=2
26		ANXA3_RAT	752	37402	2.232	1.758	24	Annexin A3 OS=Rattus norvegicus GN=Anxa3 PE=1 SV=4
231		RL5_RAT	65	35590	2.226	1.571	2	60S ribosomal protein L5 OS=Rattus norvegicus GN=Rpl5 PE=1 SV=3
128		TKT_RAT	137	69603	2.218	1.368	4	Transketolase OS=Rattus norvegicus GN=Tkt PE=1 SV=1
259		GELS_RAT	54	87728	2.218	1.41	2	Gelsolin OS=Rattus norvegicus GN=Gsn PE=1 SV=1
81		RL7_RAT	238	31617	2.202	1.573	4	60S ribosomal protein L7 OS=Rattus norvegicus GN=Rpl7 PE=1 SV=2
141		HSP74_RAT	122	97038	2.198	1.479	2	Heat shock 70 kDa protein 4 OS=Rattus norvegicus GN=Hspa4 PE=1 SV=1
163		RL6_RAT	99	35201	2.157	1.554	2	60S ribosomal protein L6 OS=Rattus norvegicus GN=Rpl6 PE=1 SV=5
55		PLEC_RAT	341	543583	2.132	1.768	14	Plectin OS=Rattus norvegicus GN=Plec PE=1 SV=2
92		EF1G_RAT	211	51296	2.119	1.436	5	Elongation factor 1-gamma OS=Rattus norvegicus GN=Eef1g PE=1 SV=3
177		RL37P_RAT	91	10917	2.119	1.042	2	Putative 60S ribosomal protein L37a OS=Rattus norvegicus GN=Rpl37a-ps1 PE=5 SV=2
187		TCPA_RAT	85	61956	2.096	1.401	4	T-complex protein 1 subunit alpha OS=Rattus norvegicus GN=Tcp1 PE=1 SV=1
195		CAN2_RAT	81	82038	2.094	1.362	4	Calpain-2 catalytic subunit OS=Rattus norvegicus GN=Capn2 PE=1 SV=3
126		PSA2_RAT	141	26389	2.083	1.013	2	Proteasome subunit alpha type-2 OS=Rattus norvegicus GN=Psma2 PE=1 SV=3
45		CAP1_RAT	458	53020	2.051	1.337	6	Adenylyl cyclase-associated protein 1 OS=Rattus norvegicus GN=Cap1 PE=1 SV=3
263		ACON_RAT	53	87820	2.048	1.754	3	Aconitate hydratase, mitochondrial OS=Rattus norvegicus GN=Aco2 PE=1 SV=2
43	1	ADT2_RAT	474	33781	2.043	1.736	15	ADP/ATP translocase 2 OS=Rattus norvegicus GN=Slc25a5 PE=1 SV=3
114		HPRT_RAT	169	25166	2.018	1.149	3	Hypoxanthine-guanine phosphoribosyltransferase OS=Rattus norvegicus GN=Hprt1 PE=1 SV=1
4	2	ENOB_RAT	1138	48392	1.994	1.63	16	Beta-enolase OS=Rattus norvegicus GN=Eno3 PE=1 SV=3
71		G6PI_RAT	264	64273	1.985	1.095	6	Glucose-6-phosphate isomerase OS=Rattus norvegicus GN=Gpi PE=1 SV=1
233		ADH7_RAT	64	41711	1.979	1.303	5	Alcohol dehydrogenase class 4 mu/sigma chain OS=Rattus norvegicus GN=Adh7 PE=1 SV=2
248		MBB1A_RAT	57	156316	1.976	1.11	2	Myb-binding protein 1A OS=Rattus norvegicus GN=Mybbp1a PE=2 SV=2
110	1	NDKB_RAT	179	17722	1.974	1.282	6	Nucleoside diphosphate kinase B OS=Rattus norvegicus GN=Nme2 PE=1 SV=1
319		RL10A_RAT	31	25980	1.971	1.19	3	60S ribosomal protein L10a OS=Rattus norvegicus GN=Rpl10a PE=1 SV=2
109		AOFA_RAT	179	61218	1.943	1.267	6	Amine oxidase [flavin-containing] A OS=Rattus norvegicus GN=Maoa PE=1 SV=1
52		TCPB_RAT	385	58982	1.942	1.658	7	T-complex protein 1 subunit beta OS=Rattus norvegicus GN=Cct2 PE=1 SV=3
103		PPIA_RAT	189	18483	1.934	1.295	8	Peptidyl-prolyl cis-trans isomerase A OS=Rattus norvegicus GN=Ppia PE=1 SV=2
143		RL31_RAT	119	14967	1.926	1.065	4	60S ribosomal protein L31 OS=Rattus norvegicus GN=Rpl31 PE=2 SV=1
247		RL9_RAT	57	22539	1.923	1.018	2	60S ribosomal protein L9 OS=Rattus norvegicus GN=Rpl9 PE=1 SV=1
5	1	HSP7C_RAT	2555	72786	1.922	1.48	40	Heat shock cognate 71 kDa protein OS=Rattus norvegicus GN=Hspa8 PE=1 SV=1
4	1	ENOA_RAT	3134	48450	1.91	1.744	49	Alpha-enolase OS=Rattus norvegicus GN=Eno1 PE=1 SV=4
32		VINC_RAT	575	119517	1.91	1.583	24	Vinculin OS=Rattus norvegicus GN=Vcl PE=1 SV=1
361		GNA11_RAT	22	43054	1.906	1.127	2	Guanine nucleotide-binding protein subunit alpha-11 OS=Rattus norvegicus GN=Gna11 PE=2 SV=1
249		GBLP_RAT	57	35987	1.904	2.271	7	Guanine nucleotide-binding protein subunit beta-2-like 1 OS=Rattus norvegicus GN=Gnb2l1 PE=1 SV=3
179		NONO_RAT	89	55761	1.903	1.533	4	Non-POU domain-containing octamer-binding protein OS=Rattus norvegicus GN=Nono PE=2 SV=3
196		AT2A2_RAT	80	118239	1.898	1.175	3	Sarcoplasmic/endoplasmic reticulum calcium ATPase 2 OS=Rattus norvegicus GN=Atp2a2 PE=1 SV=1
70		DPYL2_RAT	266	63664	1.895	1.674	11	Dihydropyrimidinase-related protein 2 OS=Rattus norvegicus GN=Dpysl2 PE=1 SV=1
176		RL14_RAT	93	24475	1.886	1.008	2	60S ribosomal protein L14 OS=Rattus norvegicus GN=Rpl14 PE=1 SV=3
67		RL23_RAT	267	15391	1.884	1.368	3	60S ribosomal protein L23 OS=Rattus norvegicus GN=Rpl23 PE=2 SV=1
100		TIF1B_RAT	195	92014	1.88	1.312	5	Transcription intermediary factor 1-beta OS=Rattus norvegicus GN=Trim28 PE=1 SV=2
185		OSTC_RAT	86	17078	1.88	1.043	2	Oligosaccharyltransferase complex subunit OSTC OS=Rattus norvegicus GN=Ostc PE=2 SV=1
135	1	IDHC_RAT	128	48233	1.876	1.983	5	Isocitrate dehydrogenase [NADP] cytoplasmic OS=Rattus norvegicus GN=Idh1 PE=1 SV=1
192		CAND1_RAT	82	140172	1.874	1.212	3	Cullin-associated NEDD8-dissociated protein 1 OS=Rattus norvegicus GN=Cand1 PE=1 SV=1
68		ACTN4_RAT	267	107101	1.868	1.024	4	Alpha-actinin-4 OS=Rattus norvegicus GN=Actn4 PE=1 SV=2
200		RL18A_RAT	77	21549	1.862	1.101	2	60S ribosomal protein L18a OS=Rattus norvegicus GN=Rpl18a PE=2 SV=1
16	1	TBB5_RAT	1045	50576	1.86	1.268	27	Tubulin beta-5 chain OS=Rattus norvegicus GN=Tubb5 PE=1 SV=1
69		RS15A_RAT	267	15297	1.855	2.015	8	40S ribosomal protein S15a OS=Rattus norvegicus GN=Rps15a PE=1 SV=2
151		IMB1_RAT	109	99551	1.852	1.123	4	Importin subunit beta-1 OS=Rattus norvegicus GN=Kpnb1 PE=1 SV=1
76		PRDX2_RAT	250	22358	1.832	1.309	4	Peroxiredoxin-2 OS=Rattus norvegicus GN=Prdx2 PE=1 SV=3
95		HNRPK_RAT	204	51935	1.822	1.338	8	Heterogeneous nuclear ribonucleoprotein K OS=Rattus norvegicus GN=Hnrnpk PE=1 SV=1
189		LMAN1_RAT	84	59136	1.822	1.454	4	Protein ERGIC-53 OS=Rattus norvegicus GN=Lman1 PE=1 SV=1
296		LPP_RAT	39	70710	1.822	1.026	2	Lipoma-preferred partner homolog OS=Rattus norvegicus GN=Lpp PE=1 SV=1
230		EIF3I_RAT	66	37382	1.819	1.012	2	Eukaryotic translation initiation factor 3 subunit I OS=Rattus norvegicus GN=Eif3i PE=2 SV=1
322		AL9A1_RAT	30	55343	1.819	1.058	2	4-trimethylaminobutyraldehyde dehydrogenase OS=Rattus norvegicus GN=Aldh9a1 PE=1 SV=1
208		RANT_RAT	72	25216	1.812	1.192	5	GTP-binding nuclear protein Ran, testis-specific isoform OS=Rattus norvegicus GN=Rasl2-9 PE=2 SV=1
22		PROF1_RAT	840	15407	1.802	1.317	13	Profilin-1 OS=Rattus norvegicus GN=Pfn1 PE=1 SV=2
133		UGGG1_RAT	131	179836	1.8	1.646	4	UDP-glucose:glycoprotein glucosyltransferase 1 OS=Rattus norvegicus GN=Uggt1 PE=1 SV=2
216		SC11A_RAT	70	20907	1.798	1.13	2	Signal peptidase complex catalytic subunit SEC11A OS=Rattus norvegicus GN=Sec11a PE=2 SV=1
131		PUR9_RAT	131	65634	1.795	1.081	2	Bifunctional purine biosynthesis protein PURH OS=Rattus norvegicus GN=Atic PE=1 SV=2
49		PDIA4_RAT	390	75133	1.794	1.288	9	Protein disulfide-isomerase A4 OS=Rattus norvegicus GN=Pdia4 PE=1 SV=2
121		RS19_RAT	149	16556	1.786	1.079	4	40S ribosomal protein S19 OS=Rattus norvegicus GN=Rps19 PE=2 SV=3
20		ALDOA_RAT	859	40512	1.782	1.566	24	Fructose-bisphosphate aldolase A OS=Rattus norvegicus GN=Aldoa PE=1 SV=2
152		GRP75_RAT	108	75796	1.78	1.421	3	Stress-70 protein, mitochondrial OS=Rattus norvegicus GN=Hspa9 PE=1 SV=3
102		DYHC1_RAT	193	544142	1.771	1.05	5	Cytoplasmic dynein 1 heavy chain 1 OS=Rattus norvegicus GN=Dync1h1 PE=1 SV=1
271		NUCL_RAT	50	79979	1.77	1.098	3	Nucleolin OS=Rattus norvegicus GN=Ncl PE=1 SV=3
312		PCNA_RAT	33	29521	1.759	1.069	2	Proliferating cell nuclear antigen OS=Rattus norvegicus GN=Pcna PE=1 SV=1
84		DBPA_RAT	225	39277	1.755	1.179	2	DNA-binding protein A OS=Rattus norvegicus GN=Csda PE=2 SV=1
51		PRDX1_RAT	388	22932	1.753	1.211	13	Peroxiredoxin-1 OS=Rattus norvegicus GN=Prdx1 PE=1 SV=1
13	1	EZRI_RAT	1416	71003	1.752	1.332	37	Ezrin OS=Rattus norvegicus GN=Ezr PE=1 SV=3
186		TCPE_RAT	85	61237	1.752	1.15	4	T-complex protein 1 subunit epsilon OS=Rattus norvegicus GN=Cct5 PE=1 SV=1
314		CDC42_RAT	33	22132	1.75	1.257	2	Cell division control protein 42 homolog OS=Rattus norvegicus GN=Cdc42 PE=1 SV=2
203		PPID_RAT	74	42260	1.746	1.113	2	Peptidyl-prolyl cis-trans isomerase D OS=Rattus norvegicus GN=Ppid PE=1 SV=3
12		ANXA2_RAT	1457	39864	1.745	1.358	30	Annexin A2 OS=Rattus norvegicus GN=Anxa2 PE=1 SV=2
31		LEG1_RAT	608	15478	1.745	1.009	5	Galectin-1 OS=Rattus norvegicus GN=Lgals1 PE=1 SV=2
356		RL27_RAT	23	16525	1.744	1.24	2	60S ribosomal protein L27 OS=Rattus norvegicus GN=Rpl27 PE=2 SV=2
18	2	1433G_RAT	537	28933	1.742	1.326	14	14-3-3 protein gamma OS=Rattus norvegicus GN=Ywhag PE=1 SV=2
221		CAZA1_RAT	69	33702	1.738	1.226	5	F-actin-capping protein subunit alpha-1 OS=Rattus norvegicus GN=Capza1 PE=1 SV=1
44		VDAC1_RAT	460	31551	1.735	1.131	8	Voltage-dependent anion-selective channel protein 1 OS=Rattus norvegicus GN=Vdac1 PE=1 SV=4
145		6PGD_RAT	118	54696	1.727	1.013	4	6-phosphogluconate dehydrogenase, decarboxylating OS=Rattus norvegicus GN=Pgd PE=1 SV=1
110	2	NDKA_RAT	173	17604	1.724	1.144	5	Nucleoside diphosphate kinase A OS=Rattus norvegicus GN=Nme1 PE=1 SV=1
223		PRS6A_RAT	68	50569	1.72	1.183	2	26S protease regulatory subunit 6A OS=Rattus norvegicus GN=Psmc3 PE=2 SV=1
188		RL13A_RAT	85	24473	1.716	1.032	3	60S ribosomal protein L13a OS=Rattus norvegicus GN=Rpl13a PE=1 SV=2
325		CALD1_RAT	29	62649	1.715	1.129	2	Non-muscle caldesmon OS=Rattus norvegicus GN=Cald1 PE=1 SV=1
178		AL3A1_RAT	90	51547	1.709	1.065	3	Aldehyde dehydrogenase, dimeric NADP-preferring OS=Rattus norvegicus GN=Aldh3a1 PE=1 SV=3
18	1	1433Z_RAT	871	28485	1.705	1.25	18	14-3-3 protein zeta/delta OS=Rattus norvegicus GN=Ywhaz PE=1 SV=1
367		RL34_RAT	21	14094	1.705	1.08	2	60S ribosomal protein L34 OS=Rattus norvegicus GN=Rpl34 PE=1 SV=3
258		IRS1_RAT	54	133608	1.701	1.178	2	Insulin receptor substrate 1 OS=Rattus norvegicus GN=Irs1 PE=1 SV=1
10		ANXA1_RAT	1897	40016	1.7	1.08	24	Annexin A1 OS=Rattus norvegicus GN=Anxa1 PE=1 SV=2
63		CALR_RAT	296	49483	1.696	1.194	7	Calreticulin OS=Rattus norvegicus GN=Calr PE=1 SV=1
7		ANXA5_RAT	2093	36368	1.695	1.266	33	Annexin A5 OS=Rattus norvegicus GN=Anxa5 PE=1 SV=3
13	2	MOES_RAT	247	69919	1.691	1.339	17	Moesin OS=Rattus norvegicus GN=Msn PE=1 SV=3
106		NPM_RAT	185	33636	1.689	1.228	4	Nucleophosmin OS=Rattus norvegicus GN=Npm1 PE=1 SV=1
280		NCPR_RAT	46	78379	1.687	1.168	2	NADPH--cytochrome P450 reductase OS=Rattus norvegicus GN=Por PE=1 SV=3
82		MYL6_RAT	237	17424	1.686	1.278	5	Myosin light polypeptide 6 OS=Rattus norvegicus GN=Myl6 PE=1 SV=3
59		ANXA6_RAT	317	77647	1.681	1.1	8	Annexin A6 OS=Rattus norvegicus GN=Anxa6 PE=1 SV=2
250		RSSA_RAT	57	33270	1.68	1.36	4	40S ribosomal protein SA OS=Rattus norvegicus GN=Rpsa PE=1 SV=3
174		CAPR1_RAT	93	79142	1.678	1.171	3	Caprin-1 OS=Rattus norvegicus GN=Caprin1 PE=1 SV=2
172		UBE2N_RAT	95	17422	1.677	1.097	3	Ubiquitin-conjugating enzyme E2 N OS=Rattus norvegicus GN=Ube2n PE=1 SV=1
118		SEPT2_RAT	151	42466	1.675	1.212	4	Septin-2 OS=Rattus norvegicus GN=Sept2 PE=1 SV=1
309		PYRD_RAT	33	43214	1.674	1.051	4	Dihydroorotate dehydrogenase (quinone), mitochondrial OS=Rattus norvegicus GN=Dhodh PE=1 SV=1
224		XPO1_RAT	68	126119	1.67	1.524	2	Exportin-1 OS=Rattus norvegicus GN=Xpo1 PE=2 SV=1
353		RS11_RAT	24	19263	1.665	1.009	2	40S ribosomal protein S11 OS=Rattus norvegicus GN=Rps11 PE=1 SV=3
1	2	ACTC_RAT	2506	42943	1.663	1.63	49	Actin, alpha cardiac muscle 1 OS=Rattus norvegicus GN=Actc1 PE=1 SV=1
86		P4HA1_RAT	223	62379	1.66	1.194	7	Prolyl 4-hydroxylase subunit alpha-1 OS=Rattus norvegicus GN=P4ha1 PE=2 SV=2
136		RL4_RAT	127	49167	1.656	1.058	6	60S ribosomal protein L4 OS=Rattus norvegicus GN=Rpl4 PE=1 SV=3
155		PDLI5_RAT	106	65425	1.653	1.106	3	PDZ and LIM domain protein 5 OS=Rattus norvegicus GN=Pdlim5 PE=1 SV=2
171		COF1_RAT	95	19450	1.652	1.054	5	Cofilin-1 OS=Rattus norvegicus GN=Cfl1 PE=1 SV=3
306		SERB_RAT	34	25597	1.652	1.059	2	Phosphoserine phosphatase OS=Rattus norvegicus GN=Psph PE=2 SV=1
363		CCS_RAT	22	29769	1.65	1.081	2	Copper chaperone for superoxide dismutase OS=Rattus norvegicus GN=Ccs PE=1 SV=1
164		RS27A_RAT	99	18982	1.649	1.123	9	Ubiquitin-40S ribosomal protein S27a OS=Rattus norvegicus GN=Rps27a PE=1 SV=2
1	1	ACTB_RAT	6568	42661	1.648	1.521	95	Actin, cytoplasmic 1 OS=Rattus norvegicus GN=Actb PE=1 SV=1
42		FAS_RAT	482	277960	1.647	1.203	11	Fatty acid synthase OS=Rattus norvegicus GN=Fasn PE=1 SV=3
97		TPIS_RAT	204	27934	1.646	1.121	2	Triosephosphate isomerase OS=Rattus norvegicus GN=Tpi1 PE=1 SV=2
150		RS12_RAT	109	15306	1.64	1.062	3	40S ribosomal protein S12 OS=Rattus norvegicus GN=Rps12 PE=1 SV=2
170		RS16_RAT	96	16998	1.638	1.02	3	40S ribosomal protein S16 OS=Rattus norvegicus GN=Rps16 PE=1 SV=2
14		CH60_RAT	1405	62602	1.63	1.239	29	60 kDa heat shock protein, mitochondrial OS=Rattus norvegicus GN=Hspd1 PE=1 SV=1
75		SPTA2_RAT	252	291608	1.625	1.217	5	Spectrin alpha chain, brain OS=Rattus norvegicus GN=Sptan1 PE=1 SV=2
115		UBA1_RAT	165	120396	1.623	1.372	5	Ubiquitin-like modifier-activating enzyme 1 OS=Rattus norvegicus GN=Uba1 PE=1 SV=1
345		BZW1_RAT	24	49562	1.622	1.066	2	Basic leucine zipper and W2 domain-containing protein 1 OS=Rattus norvegicus GN=Bzw1 PE=2 SV=1
19	2	ARHGB_RAT	40	171796	1.621	1.09	3	Rho guanine nucleotide exchange factor 11 OS=Rattus norvegicus GN=Arhgef11 PE=1 SV=1
90		CH10_RAT	219	11203	1.618	1.077	3	10 kDa heat shock protein, mitochondrial OS=Rattus norvegicus GN=Hspe1 PE=1 SV=3
277		NP1L4_RAT	46	45207	1.617	1.043	2	Nucleosome assembly protein 1-like 4 OS=Rattus norvegicus GN=Nap1l4 PE=2 SV=1
193		PSA7_RAT	81	29097	1.609	1.029	2	Proteasome subunit alpha type-7 OS=Rattus norvegicus GN=Psma7 PE=1 SV=1
344		RS20_RAT	25	13895	1.609	1.207	4	40S ribosomal protein S20 OS=Rattus norvegicus GN=Rps20 PE=3 SV=1
5	2	GRP78_RAT	1166	74429	1.608	1.192	19	78 kDa glucose-regulated protein OS=Rattus norvegicus GN=Hspa5 PE=1 SV=1
40		RS3A_RAT	506	31372	1.608	1.108	12	40S ribosomal protein S3a OS=Rattus norvegicus GN=Rps3a PE=1 SV=2
60		RS3_RAT	313	27389	1.605	1.444	10	40S ribosomal protein S3 OS=Rattus norvegicus GN=Rps3 PE=2 SV=1
56		ROA2_RAT	337	38044	1.604	1.434	5	Heterogeneous nuclear ribonucleoproteins A2/B1 OS=Rattus norvegicus GN=Hnrnpa2b1 PE=1 SV=1
180		RTN4_RAT	89	128869	1.603	1.179	4	Reticulon-4 OS=Rattus norvegicus GN=Rtn4 PE=1 SV=1
61		GDIB_RAT	312	52204	1.601	1.199	8	Rab GDP dissociation inhibitor beta OS=Rattus norvegicus GN=Gdi2 PE=1 SV=2
260		COPG_RAT	54	100348	1.601	1.338	2	Coatomer subunit gamma OS=Rattus norvegicus GN=Copg PE=2 SV=1
11	3	ENPL_RAT	770	95371	1.595	1.199	17	Endoplasmin OS=Rattus norvegicus GN=Hsp90b1 PE=1 SV=2
53		TAGL2_RAT	383	22935	1.593	1.197	6	Transgelin-2 OS=Rattus norvegicus GN=Tagln2 PE=1 SV=1
201		HNRPQ_RAT	75	61031	1.59	1.367	2	Heterogeneous nuclear ribonucleoprotein Q OS=Rattus norvegicus GN=Syncrip PE=2 SV=1
25		PDIA1_RAT	753	58950	1.587	1.309	24	Protein disulfide-isomerase OS=Rattus norvegicus GN=P4hb PE=1 SV=2
17		MDHM_RAT	994	36818	1.583	1.21	21	Malate dehydrogenase, mitochondrial OS=Rattus norvegicus GN=Mdh2 PE=1 SV=2
79		RS10_RAT	245	19321	1.583	1.95	3	40S ribosomal protein S10 OS=Rattus norvegicus GN=Rps10 PE=2 SV=1
388		PSME2_RAT	17	27741	1.583	1.035	2	Proteasome activator complex subunit 2 OS=Rattus norvegicus GN=Psme2 PE=2 SV=3
116		SBP1_RAT	161	53998	1.577	1.311	5	Selenium-binding protein 1 OS=Rattus norvegicus GN=Selenbp1 PE=1 SV=1
85		ERP29_RAT	224	29343	1.576	1.058	3	Endoplasmic reticulum resident protein 29 OS=Rattus norvegicus GN=Erp29 PE=1 SV=2
27	2	SND1_RAT	151	104171	1.574	1.41	6	Staphylococcal nuclease domain-containing protein 1 OS=Rattus norvegicus GN=Snd1 PE=2 SV=1
78		HNRPM_RAT	245	75197	1.574	1.014	3	Heterogeneous nuclear ribonucleoprotein M OS=Rattus norvegicus GN=Hnrnpm PE=1 SV=4
18	4	1433E_RAT	495	29831	1.573	1.123	14	14-3-3 protein epsilon OS=Rattus norvegicus GN=Ywhae PE=1 SV=1
2	1	TBA1C_RAT	4578	51167	1.571	1.76	41	Tubulin alpha-1C chain OS=Rattus norvegicus GN=Tuba1c PE=1 SV=1
30		PGK1_RAT	643	46058	1.566	1.426	24	Phosphoglycerate kinase 1 OS=Rattus norvegicus GN=Pgk1 PE=1 SV=2
6		KPYM_RAT	2317	59303	1.565	1.153	34	Pyruvate kinase isozymes M1/M2 OS=Rattus norvegicus GN=Pkm2 PE=1 SV=3
123		RAB2A_RAT	148	24076	1.564	1.091	3	Ras-related protein Rab-2A OS=Rattus norvegicus GN=Rab2a PE=1 SV=1
23		CALM_RAT	805	17051	1.561	1.068	12	Calmodulin OS=Rattus norvegicus GN=Calm1 PE=1 SV=2
108		CATB_RAT	182	38750	1.56	1.087	4	Cathepsin B OS=Rattus norvegicus GN=Ctsb PE=1 SV=2
191		RS25_RAT	82	14548	1.557	1.246	3	40S ribosomal protein S25 OS=Rattus norvegicus GN=Rps25 PE=2 SV=1
241		RS2_RAT	59	32266	1.556	1.399	3	40S ribosomal protein S2 OS=Rattus norvegicus GN=Rps2 PE=1 SV=1
341		RBBP7_RAT	25	48902	1.554	1.068	2	Histone-binding protein RBBP7 OS=Rattus norvegicus GN=Rbbp7 PE=2 SV=1
244		HYOU1_RAT	58	113917	1.551	1.013	2	Hypoxia up-regulated protein 1 OS=Rattus norvegicus GN=Hyou1 PE=1 SV=1
18	3	1433F_RAT	500	28926	1.549	1.081	10	14-3-3 protein eta OS=Rattus norvegicus GN=Ywhah PE=1 SV=2
43	2	ADT1_RAT	399	33869	1.541	1.154	10	ADP/ATP translocase 1 OS=Rattus norvegicus GN=Slc25a4 PE=1 SV=3
58		PLST_RAT	325	72550	1.538	1.357	10	Plastin-3 OS=Rattus norvegicus GN=Pls3 PE=2 SV=2
373		PAK2_RAT	20	59780	1.534	1.02	2	Serine/threonine-protein kinase PAK 2 OS=Rattus norvegicus GN=Pak2 PE=1 SV=1
168		EFHD2_RAT	96	27480	1.532	1.178	2	EF-hand domain-containing protein D2 OS=Rattus norvegicus GN=Efhd2 PE=1 SV=1
211		RPN1_RAT	72	69497	1.53	1.022	2	Dolichyl-diphosphooligosaccharide--protein glycosyltransferase subunit 1 OS=Rattus norvegicus GN=Rpn1 PE=2 SV=1
149		RS7_RAT	110	22786	1.529	1.383	4	40S ribosomal protein S7 OS=Rattus norvegicus GN=Rps7 PE=1 SV=1
234		HCD2_RAT	64	27679	1.526	1.048	2	3-hydroxyacyl-CoA dehydrogenase type-2 OS=Rattus norvegicus GN=Hsd17b10 PE=1 SV=3
112		H12_RAT	175	23684	1.523	1.112	5	Histone H1.2 OS=Rattus norvegicus GN=Hist1h1c PE=1 SV=3
194		AL1B1_RAT	81	59095	1.523	1.11	3	Aldehyde dehydrogenase X, mitochondrial OS=Rattus norvegicus GN=Aldh1b1 PE=1 SV=1
129		HAP28_RAT	137	21458	1.52	1.037	2	28 kDa heat- and acid-stable phosphoprotein OS=Rattus norvegicus GN=Pdap1 PE=1 SV=1
101		PDIA6_RAT	194	49600	1.514	1.156	4	Protein disulfide-isomerase A6 OS=Rattus norvegicus GN=Pdia6 PE=1 SV=2
18	5	1433B_RAT	471	28712	1.513	1.103	10	14-3-3 protein beta/alpha OS=Rattus norvegicus GN=Ywhab PE=1 SV=3
83		ALDH2_RAT	228	57835	1.509	1.114	7	Aldehyde dehydrogenase, mitochondrial OS=Rattus norvegicus GN=Aldh2 PE=1 SV=1
74		HNRPF_RAT	254	46556	1.505	1.146	6	Heterogeneous nuclear ribonucleoprotein F OS=Rattus norvegicus GN=Hnrnpf PE=1 SV=3
2	2	TBA1A_RAT	4218	51397	1.504	1.104	39	Tubulin alpha-1A chain OS=Rattus norvegicus GN=Tuba1a PE=1 SV=1
122		RL23A_RAT	148	18525	1.5	1.062	5	60S ribosomal protein L23a OS=Rattus norvegicus GN=Rpl23a PE=2 SV=1
15	1	MYH9_RAT	1208	233312	1.499	1.157	35	Myosin-9 OS=Rattus norvegicus GN=Myh9 PE=1 SV=3
161		SAR1B_RAT	100	22818	1.495	1.03	2	GTP-binding protein SAR1b OS=Rattus norvegicus GN=Sar1b PE=2 SV=1
57		GSTP1_RAT	330	24069	1.491	1.187	6	Glutathione S-transferase P OS=Rattus norvegicus GN=Gstp1 PE=1 SV=2
283		TALDO_RAT	44	38633	1.49	1.105	3	Transaldolase OS=Rattus norvegicus GN=Taldo1 PE=1 SV=2
157	2	VDAC2_RAT	74	33090	1.488	1.767	4	Voltage-dependent anion-selective channel protein 2 OS=Rattus norvegicus GN=Vdac2 PE=1 SV=2
125		RS13_RAT	144	17789	1.486	1.141	5	40S ribosomal protein S13 OS=Rattus norvegicus GN=Rps13 PE=2 SV=2
117		SODC_RAT	159	16325	1.484	1.145	6	Superoxide dismutase [Cu-Zn] OS=Rattus norvegicus GN=Sod1 PE=1 SV=2
130		THIO_RAT	137	12344	1.478	1.206	4	Thioredoxin OS=Rattus norvegicus GN=Txn PE=1 SV=2
50		RLA0_RAT	389	34974	1.462	1.664	12	60S acidic ribosomal protein P0 OS=Rattus norvegicus GN=Rplp0 PE=1 SV=2
302		CSN4_RAT	36	47162	1.462	1.132	2	COP9 signalosome complex subunit 4 OS=Rattus norvegicus GN=Cops4 PE=2 SV=1
119		PTBP1_RAT	151	60603	1.447	1.121	4	Polypyrimidine tract-binding protein 1 OS=Rattus norvegicus GN=Ptbp1 PE=1 SV=1
166		LRC59_RAT	98	36490	1.436	1.282	2	Leucine-rich repeat-containing protein 59 OS=Rattus norvegicus GN=Lrrc59 PE=1 SV=1
120		BASP1_RAT	150	22675	1.435	1.014	3	Brain acid soluble protein 1 OS=Rattus norvegicus GN=Basp1 PE=1 SV=2
252		FPRP_RAT	56	100696	1.433	1.114	2	Prostaglandin F2 receptor negative regulator OS=Rattus norvegicus GN=Ptgfrn PE=1 SV=1
66		ROA1_RAT	273	34867	1.423	1.984	6	Heterogeneous nuclear ribonucleoprotein A1 OS=Rattus norvegicus GN=Hnrnpa1 PE=1 SV=3
214		UBQL1_RAT	70	62385	1.423	1.315	2	Ubiquilin-1 OS=Rattus norvegicus GN=Ubqln1 PE=1 SV=1
87	1	IF4A2_RAT	221	47306	1.421	1.1	5	Eukaryotic initiation factor 4A-II OS=Rattus norvegicus GN=Eif4a2 PE=1 SV=1
64	1	MRLCA_RAT	293	20388	1.42	1.224	8	Myosin regulatory light chain RLC-A OS=Rattus norvegicus GN=Rlc-a PE=2 SV=2
305		S12A1_RAT	34	123595	1.42	1.082	2	Solute carrier family 12 member 1 OS=Rattus norvegicus GN=Slc12a1 PE=2 SV=1
96		CALU_RAT	204	37921	1.419	1.305	4	Calumenin OS=Rattus norvegicus GN=Calu PE=1 SV=1
142		TMEDA_RAT	122	25558	1.403	1.207	8	Transmembrane emp24 domain-containing protein 10 OS=Rattus norvegicus GN=Tmed10 PE=1 SV=2
147		DHE3_RAT	115	62672	1.394	1.105	8	Glutamate dehydrogenase 1, mitochondrial OS=Rattus norvegicus GN=Glud1 PE=1 SV=2
124		CISY_RAT	144	53041	1.381	1.147	4	Citrate synthase, mitochondrial OS=Rattus norvegicus GN=Cs PE=1 SV=1
245		TCPG_RAT	58	62301	1.379	1.044	2	T-complex protein 1 subunit gamma OS=Rattus norvegicus GN=Cct3 PE=1 SV=1
73		H4_RAT	257	11669	1.37	1.084	4	Histone H4 OS=Rattus norvegicus GN=Hist1h4b PE=1 SV=2
284		IDE_RAT	42	120781	1.36	1.052	2	Insulin-degrading enzyme OS=Rattus norvegicus GN=Ide PE=1 SV=1
401		BARD1_RAT	15	87603	1.359	1.101	2	BRCA1-associated RING domain protein 1 OS=Rattus norvegicus GN=Bard1 PE=2 SV=1
235		RS8_RAT	63	25469	1.358	1.147	3	40S ribosomal protein S8 OS=Rattus norvegicus GN=Rps8 PE=1 SV=2
321		LAP2_RAT	30	51313	1.349	1.047	2	Lamina-associated polypeptide 2, isoform beta OS=Rattus norvegicus GN=Tmpo PE=1 SV=3
135	2	IDHP_RAT	63	52577	1.347	1.335	3	Isocitrate dehydrogenase [NADP], mitochondrial OS=Rattus norvegicus GN=Idh2 PE=1 SV=2
72		H2B1_RAT	257	14514	1.343	1.095	5	Histone H2B type 1 OS=Rattus norvegicus PE=1 SV=2
113		NEDD4_RAT	175	104357	1.332	1.132	3	E3 ubiquitin-protein ligase NEDD4 OS=Rattus norvegicus GN=Nedd4 PE=1 SV=1
226		KAP0_RAT	67	43885	1.326	1.305	5	cAMP-dependent protein kinase type I-alpha regulatory subunit OS=Rattus norvegicus GN=Prkar1a PE=2 SV=2
28		PDIA3_RAT	739	58647	1.325	1.104	17	Protein disulfide-isomerase A3 OS=Rattus norvegicus GN=Pdia3 PE=1 SV=2
15	2	MYH10_RAT	141	236141	1.314	1.066	4	Myosin-10 OS=Rattus norvegicus GN=Myh10 PE=1 SV=1
89	2	TPM2_RAT	108	34024	1.311	1.21	6	Tropomyosin beta chain OS=Rattus norvegicus GN=Tpm2 PE=2 SV=1
89	1	TPM3_RAT	220	29862	1.303	1.148	9	Tropomyosin alpha-3 chain OS=Rattus norvegicus GN=Tpm3 PE=1 SV=2
105		CO1A1_RAT	186	140723	1.303	1.419	7	Collagen alpha-1(I) chain OS=Rattus norvegicus GN=Col1a1 PE=1 SV=5
173		S10A4_RAT	95	12285	1.296	1.059	5	Protein S100-A4 OS=Rattus norvegicus GN=S100a4 PE=2 SV=1
27	1	ATPA_RAT	739	60700	1.287	1.227	21	ATP synthase subunit alpha, mitochondrial OS=Rattus norvegicus GN=Atp5a1 PE=1 SV=2
64	2	ML12B_RAT	82	20303	1.273	1.217	4	Myosin regulatory light chain 12B OS=Rattus norvegicus GN=Myl12b PE=2 SV=3
98		PTGIS_RAT	201	57975	1.273	1.021	2	Prostacyclin synthase OS=Rattus norvegicus GN=Ptgis PE=2 SV=1
140		SEC13_RAT	123	36583	1.27	1.069	2	Protein SEC13 homolog OS=Rattus norvegicus GN=Sec13 PE=1 SV=1
261		CO3A1_RAT	53	142117	1.27	1.09	2	Collagen alpha-1(III) chain OS=Rattus norvegicus GN=Col3a1 PE=2 SV=3
36		LMNA_RAT	529	75846	1.257	1.129	14	Prelamin-A/C OS=Rattus norvegicus GN=Lmna PE=1 SV=1
240		ADK_RAT	60	41380	1.25	1.014	2	Adenosine kinase OS=Rattus norvegicus GN=Adk PE=1 SV=3
366		H2A1C_RAT	21	14461	1.247	1.216	2	Histone H2A type 1-C OS=Rattus norvegicus PE=1 SV=2
313		RAC1_RAT	33	22380	1.241	1.732	2	Ras-related C3 botulinum toxin substrate 1 OS=Rattus norvegicus GN=Rac1 PE=1 SV=1
328		H31_RAT	28	15873	1.237	1.087	2	Histone H3.1 OS=Rattus norvegicus PE=1 SV=3
379		EXOC8_RAT	19	82686	1.232	1.005	2	Exocyst complex component 8 OS=Rattus norvegicus GN=Exoc8 PE=1 SV=1
162		GSTA3_RAT	99	25937	1.209	4.477	4	Glutathione S-transferase alpha-3 OS=Rattus norvegicus GN=Gsta3 PE=1 SV=3
157	1	VDAC3_RAT	104	32011	1.207	1.452	3	Voltage-dependent anion-selective channel protein 3 OS=Rattus norvegicus GN=Vdac3 PE=1 SV=2
34		K1C14_RAT	551	53705	1.201	1.171	15	Keratin, type I cytoskeletal 14 OS=Rattus norvegicus GN=Krt14 PE=2 SV=1
210		PTRF_RAT	72	45132	1.199	1.362	4	Polymerase I and transcript release factor OS=Rattus norvegicus GN=Ptrf PE=1 SV=1
54		K2C8_RAT	350	55107	1.198	1.01	4	Keratin, type II cytoskeletal 8 OS=Rattus norvegicus GN=Krt8 PE=1 SV=3
337		ATP8_RAT	26	7777	1.196	1.071	2	ATP synthase protein 8 OS=Rattus norvegicus GN=Mt-atp8 PE=1 SV=1
127		RCN2_RAT	139	37923	1.089	1.315	8	Reticulocalbin-2 OS=Rattus norvegicus GN=Rcn2 PE=1 SV=2
209		CDV3_RAT	72	24772	0.9278	3.805	4	Protein CDV3 homolog OS=Rattus norvegicus GN=Cdv3 PE=2 SV=1
29		TERA_RAT	653	91484	0.89	8.943	20	Transitional endoplasmic reticulum ATPase OS=Rattus norvegicus GN=Vcp PE=1 SV=3
35		VIME_RAT	540	54374	0.8157	1.196	7	Vimentin OS=Rattus norvegicus GN=Vim PE=1 SV=2
47		TRY1_RAT	399	26851	0.7597	1.122	6	Anionic trypsin-1 OS=Rattus norvegicus GN=Prss1 PE=1 SV=1
62		RL18_RAT	306	22343	0.6963	3.292	5	60S ribosomal protein L18 OS=Rattus norvegicus GN=Rpl18 PE=2 SV=2
229		ELP1_RAT	66	153561	0.6757	26.93	3	Elongator complex protein 1 OS=Rattus norvegicus GN=Ikbkap PE=2 SV=1
290		CLIC1_RAT	41	27851	0.6133	3.965	3	Chloride intracellular channel protein 1 OS=Rattus norvegicus GN=Clic1 PE=1 SV=1
320		RS9_RAT	30	23244	0.3984	7.2	4	40S ribosomal protein S9 OS=Rattus norvegicus GN=Rps9 PE=1 SV=4
272		ROA3_RAT	49	40529	0.3512	13.32	2	Heterogeneous nuclear ribonucleoprotein A3 OS=Rattus norvegicus GN=Hnrnpa3 PE=1 SV=1
198		K2C5_RAT	77	62772	0.3284	1.028	2	Keratin, type II cytoskeletal 5 OS=Rattus norvegicus GN=Krt5 PE=1 SV=1
206		SODM_RAT	73	25400	0.1116	2.796	2	Superoxide dismutase [Mn], mitochondrial OS=Rattus norvegicus GN=Sod2 PE=1 SV=2
37		MYO1C_RAT	521	122651	0.1055	3624	16	Myosin-Ic OS=Rattus norvegicus GN=Myo1c PE=2 SV=2
273		LIS1_RAT	49	48300	0.04623	7.398	3	Platelet-activating factor acetylhydrolase IB subunit alpha OS=Rattus norvegicus GN=Pafah1b1 PE=1 SV=2
326		ATX10_RAT	29	55121	0.03928	210.2	2	Ataxin-10 OS=Rattus norvegicus GN=Atxn10 PE=1 SV=1
358		CP2D1_RAT	23	58155	0.008937	2.566	2	Cytochrome P450 2D1 OS=Rattus norvegicus GN=Cyp2d1 PE=2 SV=1
132		TCTP_RAT	131	19956				Translationally-controlled tumor protein OS=Rattus norvegicus GN=Tpt1 PE=1 SV=1
134		RL24_RAT	128	18747				60S ribosomal protein L24 OS=Rattus norvegicus GN=Rpl24 PE=1 SV=1
153		RAP1A_RAT	107	21792				Ras-related protein Rap-1A OS=Rattus norvegicus GN=Rap1a PE=1 SV=1
160		RLA1_RAT	100	11801				60S acidic ribosomal protein P1 OS=Rattus norvegicus GN=Rplp1 PE=3 SV=1
167		FRIL1_RAT	96	21113				Ferritin light chain 1 OS=Rattus norvegicus GN=Ftl1 PE=1 SV=3
190		S61A1_RAT	83	53219				Protein transport protein Sec61 subunit alpha isoform 1 OS=Rattus norvegicus GN=Sec61a1 PE=2 SV=2
199		COX2_RAT	77	26236				Cytochrome c oxidase subunit 2 OS=Rattus norvegicus GN=Mtco2 PE=2 SV=2
202		NUCB1_RAT	75	54371				Nucleobindin-1 OS=Rattus norvegicus GN=Nucb1 PE=1 SV=1
204		AN32B_RAT	74	31662				Acidic leucine-rich nuclear phosphoprotein 32 family member B OS=Rattus norvegicus GN=Anp32b PE=2 SV=1
207		PAIRB_RAT	73	45822				Plasminogen activator inhibitor 1 RNA-binding protein OS=Rattus norvegicus GN=Serbp1 PE=1 SV=2
212		RS28_RAT	71	7989				40S ribosomal protein S28 OS=Rattus norvegicus GN=Rps28 PE=1 SV=1
213		THIKA_RAT	71	44864				3-ketoacyl-CoA thiolase A, peroxisomal OS=Rattus norvegicus GN=Acaa1a PE=2 SV=2
215		AT5F1_RAT	70	29670				ATP synthase subunit b, mitochondrial OS=Rattus norvegicus GN=Atp5f1 PE=1 SV=1
217		CO5A1_RAT	70	187636				Collagen alpha-1(V) chain OS=Rattus norvegicus GN=Col5a1 PE=1 SV=1
218		GFPT1_RAT	69	78987				Glucosamine--fructose-6-phosphate aminotransferase [isomerizing] 1 OS=Rattus norvegicus GN=Gfpt1 PE=1 SV=3
220		RL7A_RAT	69	31398				60S ribosomal protein L7a OS=Rattus norvegicus GN=Rpl7a PE=1 SV=2
222		ARL1_RAT	69	20865				ADP-ribosylation factor-like protein 1 OS=Rattus norvegicus GN=Arl1 PE=1 SV=1
225		K2C1B_RAT	67	58148				Keratin, type II cytoskeletal 1b OS=Rattus norvegicus GN=Krt77 PE=2 SV=1
227		QCR1_RAT	66	53864				Cytochrome b-c1 complex subunit 1, mitochondrial OS=Rattus norvegicus GN=Uqcrc1 PE=1 SV=1
228		SCOT1_RAT	66	57874				Succinyl-CoA:3-ketoacid-coenzyme A transferase 1, mitochondrial OS=Rattus norvegicus GN=Oxct1 PE=1 SV=1
232		ARP3_RAT	64	48520				Actin-related protein 3 OS=Rattus norvegicus GN=Actr3 PE=1 SV=1
237		EHD1_RAT	62	61855				EH domain-containing protein 1 OS=Rattus norvegicus GN=Ehd1 PE=1 SV=1
238		PIPNA_RAT	61	33045				Phosphatidylinositol transfer protein alpha isoform OS=Rattus norvegicus GN=Pitpna PE=1 SV=2
243		RL11_RAT	59	20916				60S ribosomal protein L11 OS=Rattus norvegicus GN=Rpl11 PE=1 SV=2
246		MVD1_RAT	58	44763				Diphosphomevalonate decarboxylase OS=Rattus norvegicus GN=Mvd PE=2 SV=1
254		SEP11_RAT	55	51544				Septin-11 OS=Rattus norvegicus GN=Sept11 PE=1 SV=1
255		KAD1_RAT	55	22217				Adenylate kinase isoenzyme 1 OS=Rattus norvegicus GN=Ak1 PE=1 SV=3
256		CALX_RAT	55	69439				Calnexin OS=Rattus norvegicus GN=Canx PE=1 SV=1
257		SF3B4_RAT	55	44801				Splicing factor 3B subunit 4 OS=Rattus norvegicus GN=Sf3b4 PE=2 SV=1
262		ERG7_RAT	53	85182				Lanosterol synthase OS=Rattus norvegicus GN=Lss PE=1 SV=2
264		RSMB_RAT	52	22008				Small nuclear ribonucleoprotein-associated protein B (Fragment) OS=Rattus norvegicus GN=Snrpb PE=2 SV=1
265		SNX3_RAT	52	19128				Sorting nexin-3 OS=Rattus norvegicus GN=Snx3 PE=1 SV=1
266		IVD_RAT	52	47599				Isovaleryl-CoA dehydrogenase, mitochondrial OS=Rattus norvegicus GN=Ivd PE=1 SV=2
268		RL30_RAT	51	13396				60S ribosomal protein L30 OS=Rattus norvegicus GN=Rpl30 PE=3 SV=2
274		RL21_RAT	49	19156				60S ribosomal protein L21 OS=Rattus norvegicus GN=Rpl21 PE=1 SV=3
275		RINI_RAT	47	52294				Ribonuclease inhibitor OS=Rattus norvegicus GN=Rnh1 PE=1 SV=2
276		USO1_RAT	47	109917				General vesicular transport factor p115 OS=Rattus norvegicus GN=Uso1 PE=1 SV=1
279		KAPCA_RAT	46	41689				cAMP-dependent protein kinase catalytic subunit alpha OS=Rattus norvegicus GN=Prkaca PE=1 SV=2
281		ECHA_RAT	45	85445				Trifunctional enzyme subunit alpha, mitochondrial OS=Rattus norvegicus GN=Hadha PE=1 SV=2
282		MOGS_RAT	45	92627				Mannosyl-oligosaccharide glucosidase OS=Rattus norvegicus GN=Mogs PE=1 SV=1
285		DPY30_RAT	42	11390				Protein dpy-30 homolog OS=Rattus norvegicus GN=Dpy30 PE=1 SV=1
286		GNAL_RAT	42	45631				Guanine nucleotide-binding protein G(olf) subunit alpha OS=Rattus norvegicus GN=Gnal PE=2 SV=2
287		PSA4_RAT	42	30566				Proteasome subunit alpha type-4 OS=Rattus norvegicus GN=Psma4 PE=1 SV=1
289		RAB7A_RAT	41	24319				Ras-related protein Rab-7a OS=Rattus norvegicus GN=Rab7a PE=1 SV=2
291		RS4X_RAT	41	30673				40S ribosomal protein S4, X isoform OS=Rattus norvegicus GN=Rps4x PE=2 SV=2
293		SP1_RAT	40	81991				Transcription factor Sp1 OS=Rattus norvegicus GN=Sp1 PE=1 SV=2
295		COX5A_RAT	39	16572				Cytochrome c oxidase subunit 5A, mitochondrial OS=Rattus norvegicus GN=Cox5a PE=1 SV=1
297		TBCA_RAT	38	13213				Tubulin-specific chaperone A OS=Rattus norvegicus GN=Tbca PE=1 SV=1
298		PPAC_RAT	38	18949				Low molecular weight phosphotyrosine protein phosphatase OS=Rattus norvegicus GN=Acp1 PE=1 SV=3
299		SYVC_RAT	38	143272				Valyl-tRNA synthetase OS=Rattus norvegicus GN=Vars PE=2 SV=2
300		VAPA_RAT	37	28789				Vesicle-associated membrane protein-associated protein A OS=Rattus norvegicus GN=Vapa PE=1 SV=3
301		COR1A_RAT	36	52334				Coronin-1A OS=Rattus norvegicus GN=Coro1a PE=1 SV=3
303		COPB2_RAT	35	105105				Coatomer subunit beta' OS=Rattus norvegicus GN=Copb2 PE=1 SV=3
304		DHCR7_RAT	34	55421				7-dehydrocholesterol reductase OS=Rattus norvegicus GN=Dhcr7 PE=2 SV=1
307		ACADS_RAT	34	45727				Short-chain specific acyl-CoA dehydrogenase, mitochondrial OS=Rattus norvegicus GN=Acads PE=1 SV=2
308		CATD_RAT	34	46063				Cathepsin D OS=Rattus norvegicus GN=Ctsd PE=1 SV=1
310		CNN3_RAT	33	37352				Calponin-3 OS=Rattus norvegicus GN=Cnn3 PE=1 SV=1
311		PPIB_RAT	33	24678				Peptidyl-prolyl cis-trans isomerase B OS=Rattus norvegicus GN=Ppib PE=2 SV=3
315		PGS1_RAT	32	42848				Biglycan OS=Rattus norvegicus GN=Bgn PE=2 SV=1
317		MLEC_RAT	32	33114				Malectin OS=Rattus norvegicus GN=Mlec PE=2 SV=1
318		MRC2_RAT	31	171494				C-type mannose receptor 2 OS=Rattus norvegicus GN=Mrc2 PE=1 SV=1
324		PABP1_RAT	30	72198				Polyadenylate-binding protein 1 OS=Rattus norvegicus GN=Pabpc1 PE=2 SV=1
327		FUBP2_RAT	28	75335				Far upstream element-binding protein 2 OS=Rattus norvegicus GN=Khsrp PE=1 SV=1
329		ACOX1_RAT	28	76180				Peroxisomal acyl-coenzyme A oxidase 1 OS=Rattus norvegicus GN=Acox1 PE=1 SV=1
330		PSMD1_RAT	28	108951				26S proteasome non-ATPase regulatory subunit 1 OS=Rattus norvegicus GN=Psmd1 PE=2 SV=1
332		CRYAB_RAT	27	20397				Alpha-crystallin B chain OS=Rattus norvegicus GN=Cryab PE=1 SV=1
333		GLOD4_RAT	27	34237				Glyoxalase domain-containing protein 4 OS=Rattus norvegicus GN=Glod4 PE=1 SV=1
334		F10A1_RAT	26	42265				Hsc70-interacting protein OS=Rattus norvegicus GN=St13 PE=1 SV=1
335		CLIC4_RAT	26	29612				Chloride intracellular channel protein 4 OS=Rattus norvegicus GN=Clic4 PE=1 SV=3
336		CSRP1_RAT	26	22192				Cysteine and glycine-rich protein 1 OS=Rattus norvegicus GN=Csrp1 PE=2 SV=2
338		PSB9_RAT	25	23584				Proteasome subunit beta type-9 OS=Rattus norvegicus GN=Psmb9 PE=1 SV=2
339		BROX_RAT	25	47685				BRO1 domain-containing protein BROX OS=Rattus norvegicus GN=Brox PE=2 SV=1
342		ATPG_RAT	25	31094				ATP synthase subunit gamma, mitochondrial OS=Rattus norvegicus GN=Atp5c1 PE=1 SV=2
343		UBC9_RAT	25	18672				SUMO-conjugating enzyme UBC9 OS=Rattus norvegicus GN=Ube2i PE=1 SV=1
346		WDR1_RAT	24	68203				WD repeat-containing protein 1 OS=Rattus norvegicus GN=Wdr1 PE=1 SV=3
347		ABHDA_RAT	24	34147				Abhydrolase domain-containing protein 10, mitochondrial OS=Rattus norvegicus GN=Abhd10 PE=2 SV=2
348		ANXA4_RAT	24	36809				Annexin A4 OS=Rattus norvegicus GN=Anxa4 PE=1 SV=3
349		OAT_RAT	24	49430				Ornithine aminotransferase, mitochondrial OS=Rattus norvegicus GN=Oat PE=1 SV=1
350		VWA5A_RAT	24	93851				von Willebrand factor A domain-containing protein 5A OS=Rattus norvegicus GN=Vwa5a PE=2 SV=1
351		CD47_RAT	24	34020				Leukocyte surface antigen CD47 OS=Rattus norvegicus GN=Cd47 PE=1 SV=1
354		AP2B1_RAT	24	107354				AP-2 complex subunit beta OS=Rattus norvegicus GN=Ap2b1 PE=1 SV=1
355		HNRH1_RAT	24	49923				Heterogeneous nuclear ribonucleoprotein H OS=Rattus norvegicus GN=Hnrnph1 PE=1 SV=2
357		PCOC1_RAT	23	51607				Procollagen C-endopeptidase enhancer 1 OS=Rattus norvegicus GN=Pcolce PE=2 SV=1
359		AMRP_RAT	23	43224				Alpha-2-macroglobulin receptor-associated protein OS=Rattus norvegicus GN=Lrpap1 PE=1 SV=2
360		AP1B1_RAT	23	107143				AP-1 complex subunit beta-1 OS=Rattus norvegicus GN=Ap1b1 PE=1 SV=1
362		GP156_RAT	22	89170				Probable G-protein coupled receptor 156 OS=Rattus norvegicus GN=Gpr156 PE=2 SV=1
364		DHRS4_RAT	21	30535		1.207	2	Dehydrogenase/reductase SDR family member 4 OS=Rattus norvegicus GN=Dhrs4 PE=2 SV=2
365		UFC1_RAT	21	20100				Ubiquitin-fold modifier-conjugating enzyme 1 OS=Rattus norvegicus GN=Ufc1 PE=2 SV=1
368		AMPM2_RAT	21	55135				Methionine aminopeptidase 2 OS=Rattus norvegicus GN=Metap2 PE=2 SV=2
369		G6PD_RAT	21	60692				Glucose-6-phosphate 1-dehydrogenase OS=Rattus norvegicus GN=G6pdx PE=1 SV=3
370		PARP1_RAT	20	117476				Poly [ADP-ribose] polymerase 1 OS=Rattus norvegicus GN=Parp1 PE=2 SV=4
371		XPP1_RAT	20	71476				Xaa-Pro aminopeptidase 1 OS=Rattus norvegicus GN=Xpnpep1 PE=1 SV=1
372		HPCA_RAT	20	22919				Neuron-specific calcium-binding protein hippocalcin OS=Rattus norvegicus GN=Hpca PE=1 SV=2
374		TAGL_RAT	20	23190				Transgelin OS=Rattus norvegicus GN=Tagln PE=1 SV=2
375		NQO1_RAT	20	31601				NAD(P)H dehydrogenase [quinone] 1 OS=Rattus norvegicus GN=Nqo1 PE=1 SV=4
376		PLCG1_RAT	20	151813				1-phosphatidylinositol-4,5-bisphosphate phosphodiesterase gamma-1 OS=Rattus norvegicus GN=Plcg1 PE=1 SV=1
377		PTN1_RAT	19	51135				Tyrosine-protein phosphatase non-receptor type 1 OS=Rattus norvegicus GN=Ptpn1 PE=2 SV=1
378		PDC6I_RAT	19	99192				Programmed cell death 6-interacting protein OS=Rattus norvegicus GN=Pdcd6ip PE=1 SV=2
380		SH3G1_RAT	19	42720				Endophilin-A2 OS=Rattus norvegicus GN=Sh3gl1 PE=1 SV=1
381		LBR_RAT	18	72089				Lamin-B receptor OS=Rattus norvegicus GN=Lbr PE=1 SV=1
384		KTAP2_RAT	17	15048				Keratinocyte-associated protein 2 OS=Rattus norvegicus GN=Krtcap2 PE=2 SV=2
385		P4K2B_RAT	17	56058				Phosphatidylinositol 4-kinase type 2-beta OS=Rattus norvegicus GN=Pi4k2b PE=2 SV=1
386		RAE1L_RAT	17	42136				mRNA export factor OS=Rattus norvegicus GN=Rae1 PE=2 SV=1
387		PLOD2_RAT	17	86590				Procollagen-lysine,2-oxoglutarate 5-dioxygenase 2 OS=Rattus norvegicus GN=Plod2 PE=2 SV=1
390		ITB1_RAT	16	93482				Integrin beta-1 OS=Rattus norvegicus GN=Itgb1 PE=2 SV=1
391		S10AA_RAT	16	11470				Protein S100-A10 OS=Rattus norvegicus GN=S100a10 PE=1 SV=2
392		CBWD1_RAT	16	45264				COBW domain-containing protein 1 OS=Rattus norvegicus GN=Cbwd1 PE=2 SV=2
393		PLBL2_RAT	16	66317				Putative phospholipase B-like 2 OS=Rattus norvegicus GN=Plbd2 PE=1 SV=2
394		LA_RAT	16	49489				Lupus La protein homolog OS=Rattus norvegicus GN=Ssb PE=2 SV=1
395		AN32E_RAT	16	30109				Acidic leucine-rich nuclear phosphoprotein 32 family member E OS=Rattus norvegicus GN=Anp32e PE=2 SV=1
396		PKHA4_RAT	16	86551				Pleckstrin homology domain-containing family A member 4 OS=Rattus norvegicus GN=Plekha4 PE=2 SV=1
397		HEM2_RAT	16	36801				Delta-aminolevulinic acid dehydratase OS=Rattus norvegicus GN=Alad PE=1 SV=1
398		PRP19_RAT	16	56622				Pre-mRNA-processing factor 19 OS=Rattus norvegicus GN=Prpf19 PE=2 SV=2
399		LRC4B_RAT	15	77720				Leucine-rich repeat-containing protein 4B OS=Rattus norvegicus GN=Lrrc4b PE=1 SV=1
400		PLD2_RAT	15	107834				Phospholipase D2 OS=Rattus norvegicus GN=Pld2 PE=1 SV=2
402		CA2D1_RAT	15	127065				Voltage-dependent calcium channel subunit alpha-2/delta-1 OS=Rattus norvegicus GN=Cacna2d1 PE=1 SV=1
403		IRK8_RAT	15	48978				ATP-sensitive inward rectifier potassium channel 8 OS=Rattus norvegicus GN=Kcnj8 PE=2 SV=1
404		PHLD_RAT	14	95351				Phosphatidylinositol-glycan-specific phospholipase D OS=Rattus norvegicus GN=Gpld1 PE=2 SV=1
406		PGCP_RAT	14	52867				Plasma glutamate carboxypeptidase OS=Rattus norvegicus GN=Pgcp PE=1 SV=1
408		PSA1_RAT	13	30120				Proteasome subunit alpha type-1 OS=Rattus norvegicus GN=Psma1 PE=1 SV=2
409		GBP2_RAT	13	69150				Interferon-induced guanylate-binding protein 2 OS=Rattus norvegicus GN=Gbp2 PE=1 SV=2
410		PTN11_RAT	13	70421				Tyrosine-protein phosphatase non-receptor type 11 OS=Rattus norvegicus GN=Ptpn11 PE=1 SV=4
411		VTCN1_RAT	13	31492				V-set domain-containing T-cell activation inhibitor 1 OS=Rattus norvegicus GN=Vtcn1 PE=2 SV=1
412		DAD1_RAT	13	12724				Dolichyl-diphosphooligosaccharide--protein glycosyltransferase subunit DAD1 OS=Rattus norvegicus GN=Dad1 PE=2 SV=3
